# Supplementary material for: Factors Affecting the Spread, Diagnosis, and Control of African Swine Fever in the Philippines
Source: Pathogens. 2023 Aug 21;12(8):1068. doi: 10.3390/pathogens12081068 (PMC10459637; doi:10.3390/pathogens12081068)
Supplement: Supplementary file 1 [file pathogens-12-01068-s001.zip]

Archive with 1 entries (1 files):
- pathogens-2504087-supplementary.pdf
